# Supplementary material for: A small protein encoded by PCBP1-AS1 is identified as a key regulator of influenza virus replication via enhancing autophagy
Source: PLoS Pathog. 2024 Aug 13;20(8):e1012461. doi: 10.1371/journal.ppat.1012461 (PMC11343454; doi:10.1371/journal.ppat.1012461)
Supplement: S1 Table — (XLSX) [file ppat.1012461.s009.xlsx]

## Sheet: Sheet1
	shRNAs and siRNA	Sequence
	sh-PCBP1-AS1-1	TAGGGTTATTGTGAGGAATAA
	sh-PCBP1-AS1-2	GTGCCAGTCATAGTCCTAAGT
	sh-PCBP1-AS1-3	AAGGGCCATTGTTCATTTGGA
	sh-PESP-1	GCCGGTCAGAGTGATGATTCT
	sh-PESP-2	GAGGAAGACAAACATAAAGAT
	sh-PESP-3	GTGAGACGTGGTCTTGTAACA
	si-IFNAR1	GCCAAGAUUCAGGAAAUUAUU
